# Supplementary material for: Voltammetric Sensor for Doxorubicin Determination Based on Self-Assembled DNA-Polyphenothiazine Composite
Source: Nanomaterials (Basel). 2023 Aug 18;13(16):2369. doi: 10.3390/nano13162369 (PMC10459114; doi:10.3390/nano13162369)
Supplement: Supplementary file 1 [file nanomaterials-13-02369-s001.zip]

Archive with 1 entries (1 files):
- nanomaterials-2544356-supplementary.pdf
